# Supplementary material for: Molecular dynamics of JUNO-IZUMO1 complexation suggests biologically relevant mechanisms in fertilization
Source: Sci Rep. 2023 Nov 20;13:20342. doi: 10.1038/s41598-023-46835-0 (PMC10663542; doi:10.1038/s41598-023-46835-0)
Supplement: Supplementary file 1 — Supplementary Information 1. [file 41598_2023_46835_MOESM1_ESM.zip]

Archive with 28 entries (27 files):
- videos/
- __MACOSX/._videos
- videos/MS13_refined_folate_juno.mp4
- __MACOSX/videos/._MS13_refined_folate_juno.mp4
- videos/MS07_complex_boomerang_run5.mp4
- __MACOSX/videos/._MS07_complex_boomerang_run5.mp4
- videos/MS05_H177Q_run1.mp4
- __MACOSX/videos/._MS05_H177Q_run1.mp4
- videos/MS12_spontanous_folate_binding.mpg
- __MACOSX/videos/._MS12_spontanous_folate_binding.mpg
- videos/MS10_juno_motion_loop.mp4
- __MACOSX/videos/._MS10_juno_motion_loop.mp4
- videos/MS06_complex_boomerang_run10.mp4
- __MACOSX/videos/._MS06_complex_boomerang_run10.mp4
- videos/MS03_complex_short_loop_run5.mp4
- __MACOSX/videos/._MS03_complex_short_loop_run5.mp4
- videos/MS09_izumo_bending.mp4
- __MACOSX/videos/._MS09_izumo_bending.mp4
- videos/MS08_complex_folate_run1.mp4
- __MACOSX/videos/._MS08_complex_folate_run1.mp4
- videos/MS04_complex_W148A_run10.mp4
- __MACOSX/videos/._MS04_complex_W148A_run10.mp4
- videos/MS02_complex_ini_run7.mp4
- __MACOSX/videos/._MS02_complex_ini_run7.mp4
- videos/MS01_complex_ini_run9.mp4
- __MACOSX/videos/._MS01_complex_ini_run9.mp4
- videos/MS11_refined_folate_binding.mpg
- __MACOSX/videos/._MS11_refined_folate_binding.mpg
